# Supplementary material for: DNAAF1 links heart laterality with the AAA+ ATPase RUVBL1 and ciliary intraflagellar transport
Source: Hum Mol Genet. 2017 Dec 7;27(3):529–45. doi: 10.1093/hmg/ddx422 (PMC5886296; doi:10.1093/hmg/ddx422)
Supplement: Supplementary Table S1 [file suppl_table_1_ddx422.xlsx]

## Sheet: Suppl Table 1
symbol	gene	feature	allele	consequence	cds_position	protein_position	amino_acids	codons	existing_variation	exon	intron	gmaf	aa_maf	ea_maf	afr_maf	amr_maf	asn_maf	eur_maf	sift	polyphen	condel	hgvsc	hgvsp	canonical	Chrom	Pos	SNP ID	Variant Quality	Filters	Genomic Ref	Alt Alleles	JT66	JT67	JT66 Allele Depth	JT67 Allele Depth	JT66 Phred Genotype Confidence	JT67 Phred Genotype Confidence	CaddPhredScore	ENSGENE_ID	ENTREZ_ID	SYMBOL	GO_ID	GO_DESCRIPTION	GENERIFS	SUMMARY	OMIM	MGI_PHENOTYPE
DNAAF1	ENSG00000154099	ENST00000378553	T	missense_variant	571	191	L/F	Ctc/Ttc		4/12									deleterious(0.01)	probably_damaging(0.996)	deleterious(0.867)	ENST00000378553.5:c.571C>T	ENSP00000367815.5:p.Leu191Phe	YES	16	84188400	.	4152.2	PASS	C	T	T/T	T/T	C=0/T=37	C=1/T=88	99	99	25.6	ENSG00000154099	123872	DNAAF1	45502|70286|60271|3341|71907|71910|35469|60287|1947|36159|60972|30324|44458|36158|3356|5930|5737|5737|5634|5886|922	dynein binding|axonemal dynein complex assembly|cilium morphogenesis|cilium movement|determination of digestive tract left/right asymmetry|determination of liver left/right asymmetry|determination of pancreatic left/right asymmetry|epithelial cilium movement involved in determination of left/right asymmetry|heart looping|inner dynein arm assembly|left/right pattern formation|lung development|moti…	LRRC50, a member of the leucine-rich-repeat superfamily, has a key role in cytoplasmic preassembly of dynein arms|LRRC50 plays a role in assembly of distinct dynein-arm complexes|It is proposed that LRRC50 to be a novel candidate gene for human cystic kidney disease, involved in regulation of microtubule-based cilia and actin-based brush border microvilli|Affinity Capture-MS	The protein encoded by this gene is cilium-specific and is required for the stability of the ciliary architecture. It is involved in the regulation of microtubule-based cilia and actin-based brush border microvilli. Mutations in this gene are associated with primary ciliary dyskinesia-13.[provided by RefSeq, May 2010]	Ciliary dyskinesia, primary, 13, 613193 (3)
SPHKAP	ENSG00000153820	ENST00000392056	G	missense_variant	2031	677	R/S	agG/agC		7/12									deleterious(0.02)	benign(0.044)	neutral(0.386)	ENST00000392056.3:c.2031G>C	ENSP00000375909.3:p.Arg677Ser	YES	2	228883539	.	7178.2	PASS	C	G	G/G	G/G	C=0/G=50	C=1/G=159	99	99	22.6	ENSG00000153820	80309	SPHKAP	5515|51018|10738|30018|70062|5739	protein binding|protein kinase A binding|regulation of protein kinase A signaling|Z disc|extracellular exosome|mitochondrion	Results showed that DPP6, SPHKAP and ID4 were down regulated in acute myeloid leukemia (AML) patients.|SKIP is an entirely specific type I A-kinase anchoring protein that can sequester two molecules of protein kinase A at mitochondria.|sphingosine kinase type 1-interacting protein can be considered as the first mammalian A-kinase-anchoring proteins that preferentially binds to regulatory subunit …	-
