# Supplementary material for: DNAAF1 links heart laterality with the AAA+ ATPase RUVBL1 and ciliary intraflagellar transport
Source: Hum Mol Genet. 2017 Dec 7;27(3):529–45. doi: 10.1093/hmg/ddx422 (PMC5886296; doi:10.1093/hmg/ddx422)
Supplement: Supplementary Table S2 [file suppl_table_2_ddx422.xlsx]

## Sheet: Suppl Table 2
			DNAAF1 wild-type				DNAAF1 p.F191 mutant
		replicate:	run1	run2	run3		run1	run2	run3
		run ID:	08_DNAAF1_WT-NTAP	10_p27_DNAAF1-WT	26_p28_DNAAF1-WT		10_DNAAF1_Mut-NTAP	12_p27_DNAAF1-Mut	28_p28_DNAAF1-Mut
Bio View:Identified Proteins (647/696)	Accession Number	Molecular Weight											Chi2 test (wild-type vs mutant peptide numbers)
Dynein assembly factor 1, axonemal OS=Homo sapiens GN=DNAAF1 PE=1 SV=5	Q8NEP3	80 kDa	56	149	173		44	143	144				0.0215548
40S ribosomal protein S14 OS=Homo sapiens GN=RPS14 PE=1 SV=3	P62263	16 kDa					2	2					0
40S ribosomal protein S15a OS=Homo sapiens GN=RPS15A PE=1 SV=2	P62244	15 kDa					2	3	2				0
40S ribosomal protein S27 OS=Homo sapiens GN=RPS27 PE=1 SV=3	P42677	9 kDa					3	4	5				0
40S ribosomal protein S3 OS=Homo sapiens GN=RPS3 PE=1 SV=2	P23396	27 kDa					3	2	3				0
40S ribosomal protein S6 OS=Homo sapiens GN=RPS6 PE=1 SV=1	P62753	29 kDa					2	2	2				0
4F2 cell-surface antigen heavy chain OS=Homo sapiens GN=SLC3A2 PE=1 SV=3	P08195	68 kDa					3	2					0
60 kDa heat shock protein, mitochondrial OS=Homo sapiens GN=HSPD1 PE=1 SV=2	P10809	61 kDa						3	2				0
60S ribosomal protein L23 OS=Homo sapiens GN=RPL23 PE=1 SV=1	P62829	15 kDa					2	2					0
60S ribosomal protein L38 OS=Homo sapiens GN=RPL38 PE=1 SV=2	P63173	8 kDa	2				2	2	2				0
78 kDa glucose-regulated protein OS=Homo sapiens GN=HSPA5 PE=1 SV=2	P11021	72 kDa	14	21	18		15	25	23				0.329193
Acetyl-CoA carboxylase 1 OS=Homo sapiens GN=ACACA PE=1 SV=2	Q13085	266 kDa	50				55	7	6				0.778801
Actin, cytoplasmic 1 OS=Homo sapiens GN=ACTB PE=1 SV=1	P60709 (+1)	42 kDa	5	8	2		3	6	5				0.0550232
ADP/ATP translocase 2 OS=Homo sapiens GN=SLC25A5 PE=1 SV=7	P05141	33 kDa		2	3		9	14	10				6.58659e-20
ADP/ATP translocase 3 OS=Homo sapiens GN=SLC25A6 PE=1 SV=4	P12236	33 kDa						2	2				0
Apoptosis-inducing factor 1, mitochondrial OS=Homo sapiens GN=AIFM1 PE=1 SV=1	O95831	67 kDa					13	22	15				0
ATP synthase subunit alpha, mitochondrial OS=Homo sapiens GN=ATP5A1 PE=1 SV=1	P25705	60 kDa	3				5	11	14				0.513417
ATP synthase subunit beta, mitochondrial OS=Homo sapiens GN=ATP5B PE=1 SV=3	P06576	57 kDa					2	5	3				0
CAD protein OS=Homo sapiens GN=CAD PE=1 SV=3	P27708	243 kDa					2	7	3				0
Coatomer subunit beta OS=Homo sapiens GN=COPB1 PE=1 SV=3	P53618	107 kDa					2	5	2				0
D-3-phosphoglycerate dehydrogenase OS=Homo sapiens GN=PHGDH PE=1 SV=4	O43175	57 kDa	2				6	6	3				0.0183156
DNA damage-binding protein 1 OS=Homo sapiens GN=DDB1 PE=1 SV=1	Q16531	127 kDa						3	2				0
DNA-dependent protein kinase catalytic subunit OS=Homo sapiens GN=PRKDC PE=1 SV=3	P78527	469 kDa					10	11	3				0
DnaJ homolog subfamily A member 1 OS=Homo sapiens GN=DNAJA1 PE=1 SV=2	P31689	45 kDa					2	9	6				0
DnaJ homolog subfamily A member 2 OS=Homo sapiens GN=DNAJA2 PE=1 SV=1	O60884	46 kDa						4	3				0
Elongation factor 1-alpha 1 OS=Homo sapiens GN=EEF1A1 PE=1 SV=1	P68104 (+1)	50 kDa	4				6	5	7				0.606531
Filaggrin-2 OS=Homo sapiens GN=FLG2 PE=1 SV=1	Q5D862	248 kDa	5	2	3		3	2	4				0.567414
Glyceraldehyde-3-phosphate dehydrogenase OS=Homo sapiens GN=GAPDH PE=1 SV=3	P04406	36 kDa	3				2	2	3				0.846482
HCLS1-associated protein X-1 OS=Homo sapiens GN=HAX1 PE=1 SV=2	O00165	32 kDa					2	4	2				0
Heat shock 70 kDa protein 1A/1B OS=Homo sapiens GN=HSPA1A PE=1 SV=5	P08107	70 kDa		46	40			71	61				4.52461e-06
Heat shock 70 kDa protein 4 OS=Homo sapiens GN=HSPA4 PE=1 SV=4	P34932	94 kDa		2				3	2				0.778801
Heat shock 70 kDa protein 6 OS=Homo sapiens GN=HSPA6 PE=1 SV=2	P17066	71 kDa						12	5				0
Heat shock cognate 71 kDa protein OS=Homo sapiens GN=HSPA8 PE=1 SV=1	P11142	71 kDa		47	42			71	64				6.86164e-06
Heat shock protein HSP 90-alpha OS=Homo sapiens GN=HSP90AA1 PE=1 SV=5	P07900	85 kDa					4	13	10				0
Heat shock protein HSP 90-beta OS=Homo sapiens GN=HSP90AB1 PE=1 SV=4	P08238	83 kDa	2				10	32	28				1.12535e-07
Peroxiredoxin-1 OS=Homo sapiens GN=PRDX1 PE=1 SV=1	Q06830	22 kDa	3	4	2			2	2				0.606531
Peroxiredoxin-4 OS=Homo sapiens GN=PRDX4 PE=1 SV=1	Q13162	31 kDa		3	2		2						0
Phosphate carrier protein, mitochondrial OS=Homo sapiens GN=SLC25A3 PE=1 SV=2	Q00325	40 kDa						4	3				0
Proliferating cell nuclear antigen OS=Homo sapiens GN=PCNA PE=1 SV=1	P12004	29 kDa					2	4	3				0
Propionyl-CoA carboxylase alpha chain, mitochondrial OS=Homo sapiens GN=PCCA PE=1 SV=4	P05165	80 kDa					4	4	4				0
Propionyl-CoA carboxylase beta chain, mitochondrial OS=Homo sapiens GN=PCCB PE=1 SV=3	P05166	58 kDa						4	5				0
Protein transport protein Sec61 subunit alpha isoform 1 OS=Homo sapiens GN=SEC61A1 PE=1 SV=2	P61619	52 kDa					2	2					0
Pyruvate carboxylase, mitochondrial OS=Homo sapiens GN=PC PE=1 SV=2	P11498	130 kDa	8				14		3				0.105399
RuvB-like 1 OS=Homo sapiens GN=RUVBL1 PE=1 SV=1	Q9Y265	50 kDa	11	11	6		8	9	8				0.396832
RuvB-like 2 OS=Homo sapiens GN=RUVBL2 PE=1 SV=3	Q9Y230	51 kDa	7	10	2		9	6	8				4.16706e-05
Serpin B12 OS=Homo sapiens GN=SERPINB12 PE=1 SV=1	Q96P63	46 kDa	3				2		3				0.846482
Sodium/potassium-transporting ATPase subunit alpha-1 OS=Homo sapiens GN=ATP1A1 PE=1 SV=1	P05023	113 kDa					4	9	2				0
Stress-70 protein, mitochondrial OS=Homo sapiens GN=HSPA9 PE=1 SV=2	P38646	74 kDa	22	50	49		21	51	48				0.957977
Suppressor of G2 allele of SKP1 homolog OS=Homo sapiens GN=SUGT1 PE=1 SV=3	Q9Y2Z0	41 kDa						18	13				0
T-complex protein 1 subunit alpha OS=Homo sapiens GN=TCP1 PE=1 SV=1	P17987	60 kDa					2	13	8				0
T-complex protein 1 subunit beta OS=Homo sapiens GN=CCT2 PE=1 SV=4	P78371	57 kDa	2					24	3				0
T-complex protein 1 subunit delta OS=Homo sapiens GN=CCT4 PE=1 SV=4	P50991	58 kDa					2	11	5				0
T-complex protein 1 subunit epsilon OS=Homo sapiens GN=CCT5 PE=1 SV=1	P48643	60 kDa	2				3	15	7				0.778801
T-complex protein 1 subunit eta OS=Homo sapiens GN=CCT7 PE=1 SV=2	Q99832	59 kDa						9	5				0
T-complex protein 1 subunit gamma OS=Homo sapiens GN=CCT3 PE=1 SV=4	P49368	61 kDa	2				5	12	4				0.105399
T-complex protein 1 subunit theta OS=Homo sapiens GN=CCT8 PE=1 SV=4	P50990	60 kDa	2				3	15	10				0.778801
T-complex protein 1 subunit zeta OS=Homo sapiens GN=CCT6A PE=1 SV=3	P40227	58 kDa	3				5	14	9				0.513417
Translocon-associated protein subunit delta OS=Homo sapiens GN=SSR4 PE=1 SV=1	P51571	19 kDa					3	3	2				0
Tubulin alpha-1B chain OS=Homo sapiens GN=TUBA1B PE=1 SV=1	P68363	50 kDa	7	5	8		16	26	26				3.47093e-31
Tubulin beta chain OS=Homo sapiens GN=TUBB PE=1 SV=2	P07437	50 kDa	3	3	2		3	12	10				1.54281e-13
Tubulin beta-4A chain OS=Homo sapiens GN=TUBB4A PE=1 SV=2	P04350	50 kDa					3	3	3				0
Tubulin beta-4B chain OS=Homo sapiens GN=TUBB4B PE=1 SV=1	P68371	50 kDa	9	6	9		17	41	38				6.76722e-67
Ubiquitin-60S ribosomal protein L40 OS=Homo sapiens GN=UBA52 PE=1 SV=2	P62987	15 kDa		4	6			7	7				0.298695
Unconventional myosin-Ib OS=Homo sapiens GN=MYO1B PE=1 SV=3	O43795	132 kDa						2	2				0
	GOTERM_BP_FAT	nucleotide-excision repair	RT	7	0.001			2.1	0.018
	GOTERM_BP_FAT	DNA repair	RT	16	0.0011			4.9	0.018
	GOTERM_BP_FAT	oxidation reduction	RT	27	0.0011			8.3	0.018
	GOTERM_BP_FAT	ribosomal protein import into nucleus	RT	3	0.0013			0.9	0.022
	GOTERM_BP_FAT	glucose catabolic process	RT	7	0.0014			2.1	0.023
	GOTERM_BP_FAT	energy coupled proton transport, down electrochemical gradient	RT	6	0.0015			1.8	0.024
	GOTERM_BP_FAT	ATP synthesis coupled proton transport	RT	6	0.0015			1.8	0.024
	GOTERM_BP_FAT	glucose metabolic process	RT	11	0.0015			3.4	0.025
	GOTERM_BP_FAT	proteolysis	RT	38	0.0015			11.7	0.025
	GOTERM_BP_FAT	regulation of protein modification process	RT	16	0.0016			4.9	0.025
	GOTERM_BP_FAT	amine biosynthetic process	RT	8	0.0016			2.5	0.025
	GOTERM_BP_FAT	carboxylic acid biosynthetic process	RT
	GOTERM_BP_FAT	organic acid biosynthetic process	RT	11	0.0017			3.4	0.026
	GOTERM_BP_FAT	proton transport	RT	7	0.0018			2.1	0.027
	GOTERM_BP_FAT	vesicle targeting, to, from or within Golgi	RT	4	0.0018			1.2	0.027
	GOTERM_BP_FAT	pyruvate metabolic process	RT	6	0.0018			1.8	0.028
	GOTERM_BP_FAT	hydrogen transport	RT	7	0.0021			2.1	0.031
	GOTERM_BP_FAT	cellular carbohydrate catabolic process	RT	8	0.0021			2.5	0.032
	GOTERM_BP_FAT	hexose metabolic process	RT	12	0.0026			3.7	0.038
	GOTERM_BP_FAT	mitochondrion organization	RT	10	0.0026			3.1	0.039
	GOTERM_BP_FAT	regulation of cellular protein metabolic process	RT	21	0.0027			6.4	0.039
	GOTERM_BP_FAT	nucleobase, nucleoside, nucleotide and nucleic acid transport	RT	9	0.0027			2.8	0.039
	GOTERM_BP_FAT	microtubule-based movement	RT	9	0.0027			2.8	0.039
	GOTERM_BP_FAT	hexose catabolic process	RT	7	0.0033			2.1	0.047
	GOTERM_BP_FAT	vesicle coating	RT	4	0.0035			1.2	0.049
	GOTERM_BP_FAT	ion transmembrane transport	RT	6	0.0036			1.8	0.05
	GOTERM_BP_FAT	monosaccharide catabolic process	RT	7	0.0038			2.1	0.053
	GOTERM_BP_FAT	carboxylic acid transport	RT	10	0.004			3.1	0.055
	GOTERM_BP_FAT	organic acid transport	RT	10	0.0042			3.1	0.057
	GOTERM_BP_FAT	membrane budding	RT	4	0.0043			1.2	0.057
	GOTERM_BP_FAT	M phase	RT	16	0.0044			4.9	0.058
	GOTERM_BP_FAT	nucleic acid transport	RT	8	0.0045			2.5	0.059
	GOTERM_BP_FAT	establishment of RNA localization	RT	8	0.0045			2.5	0.059
	GOTERM_BP_FAT	RNA transport	RT	8	0.0045			2.5	0.059
	GOTERM_BP_FAT	negative regulation of cellular protein metabolic process	RT	11	0.005			3.4	0.065
	GOTERM_BP_FAT	RNA localization	RT	8	0.0053			2.5	0.068
	GOTERM_BP_FAT	protein localization in mitochondrion	RT	5	0.0055			1.5	0.07
	GOTERM_BP_FAT	protein targeting to mitochondrion	RT	5	0.0055			1.5	0.07
	GOTERM_BP_FAT	positive regulation of protein modification process	RT	11	0.0065			3.4	0.081
	GOTERM_BP_FAT	negative regulation of protein metabolic process	RT	11	0.0065			3.4	0.081
	GOTERM_BP_FAT	glutamine family amino acid biosynthetic process	RT	4	0.007			1.2	0.088
	GOTERM_BP_FAT	alcohol catabolic process	RT	7	0.0073			2.1	0.09
	GOTERM_BP_FAT	microtubule-based process	RT	13	0.0077			4	0.094
	GOTERM_BP_FAT	monosaccharide metabolic process	RT	12	0.0077			3.7	0.093
	GOTERM_BP_FAT	M phase of mitotic cell cycle	RT	12	0.0082			3.7	0.098
	GOTERM_BP_FAT	carbohydrate catabolic process	RT	8	0.0084			2.5	0.099
	GOTERM_BP_FAT	proline biosynthetic process	RT	3	0.0087			0.9	0.1
	GOTERM_BP_FAT	chaperone-mediated protein complex assembly	RT	3	0.0087			0.9	0.1
	GOTERM_BP_FAT	vesicle targeting	RT	4	0.011			1.2	0.12
	GOTERM_BP_FAT	pyrimidine nucleotide biosynthetic process	RT	4	0.011			1.2	0.12
	GOTERM_BP_FAT	positive regulation of cellular protein metabolic process	RT	12	0.011			3.7	0.12
	GOTERM_BP_FAT	negative regulation of molecular function	RT	15	0.012			4.6	0.13
	GOTERM_BP_FAT	amino acid transport	RT	7	0.012			2.1	0.13
	GOTERM_BP_FAT	RNA processing	RT	21	0.012			6.4	0.14
	GOTERM_BP_FAT	cell cycle checkpoint	RT	7	0.013			2.1	0.14
	GOTERM_BP_FAT	amine transport	RT	8	0.013			2.5	0.14
	GOTERM_BP_FAT	positive regulation of molecular function	RT	22	0.013			6.7	0.14
	GOTERM_BP_FAT	aspartate family amino acid metabolic process	RT	4	0.014			1.2	0.15
	GOTERM_BP_FAT	organic anion transport	RT	5	0.014			1.5	0.15
	GOTERM_BP_FAT	positive regulation of protein metabolic process	RT	12	0.014			3.7	0.15
	GOTERM_BP_FAT	positive regulation of catalytic activity	RT	20	0.015			6.1	0.15
	GOTERM_BP_FAT	negative regulation of catalytic activity	RT	13	0.015			4	0.16
	GOTERM_BP_FAT	nuclear mRNA splicing, via spliceosome	RT	9	0.016			2.8	0.17
	GOTERM_BP_FAT	RNA splicing, via transesterification reactions	RT	9	0.016			2.8	0.17
	GOTERM_BP_FAT	RNA splicing, via transesterification reactions with bulged adenosine as nucleophile	RT	9	0.016			2.8	0.17
	GOTERM_BP_FAT	CTP metabolic process	RT	3	0.018			0.9	0.18
	GOTERM_BP_FAT	CTP biosynthetic process	RT	3	0.018			0.9	0.18
	GOTERM_BP_FAT	pyrimidine ribonucleoside triphosphate biosynthetic process	RT	3	0.018			0.9	0.18
	GOTERM_BP_FAT	proline metabolic process	RT	3	0.018			0.9	0.18
	GOTERM_BP_FAT	pyrimidine ribonucleoside triphosphate metabolic process	RT	3	0.018			0.9	0.18
	GOTERM_BP_FAT	pyrimidine nucleoside triphosphate biosynthetic process	RT	3	0.026			0.9	0.25
	GOTERM_BP_FAT	mRNA metabolic process	RT	15	0.026			4.6	0.25
	GOTERM_BP_FAT	carboxylic acid catabolic process	RT	7	0.03			2.1	0.29
	GOTERM_BP_FAT	organic acid catabolic process	RT	7	0.03			2.1	0.29
	GOTERM_BP_FAT	G1/S transition of mitotic cell cycle	RT	5	0.03			1.5	0.28
	GOTERM_BP_FAT	establishment of vesicle localization	RT	4	0.032			1.2	0.3
	GOTERM_BP_FAT	L-glutamate transport	RT	3	0.034			0.9	0.31
	GOTERM_BP_FAT	pyrimidine nucleoside triphosphate metabolic process	RT	3	0.034			0.9	0.31
	GOTERM_BP_FAT	mRNA transport	RT
	GOTERM_BP_FAT	DNA catabolic process	RT	5	0.038			1.5	0.33
	GOTERM_BP_FAT	nuclear export	RT	5	0.038			1.5	0.33
	GOTERM_BP_FAT	pyrimidine ribonucleotide biosynthetic process	RT	3	0.039			0.9	0.34
	GOTERM_BP_FAT	sulfur amino acid biosynthetic process	RT	3	0.039			0.9	0.34
	GOTERM_BP_FAT	RNA splicing	RT	12	0.039			3.7	0.34
	GOTERM_BP_FAT	pyrimidine nucleotide metabolic process	RT	4	0.04			1.2	0.34
	GOTERM_BP_FAT	mRNA processing	RT	13	0.04			4	0.35
	GOTERM_BP_FAT	cellular chaperone-mediated protein complex assembly	RT	2	0.042			0.6	0.35
	GOTERM_BP_FAT	vesicle localization	RT	4	0.043			1.2	0.36
	GOTERM_BP_FAT	coenzyme metabolic process	RT	8	0.044			2.5	0.36
	GOTERM_BP_FAT	regulation of cytokine-mediated signaling pathway	RT	3	0.044			0.9	0.36
	GOTERM_BP_FAT	folic acid and derivative metabolic process	RT	3	0.044			0.9	0.36
	GOTERM_BP_FAT	negative regulation of NF-kappaB transcription factor activity	RT	3	0.044			0.9	0.36
	GOTERM_BP_FAT	pyrimidine ribonucleotide metabolic process	RT	3	0.044			0.9	0.36
	GOTERM_BP_FAT	acidic amino acid transport	RT	3	0.044			0.9	0.36
	GOTERM_BP_FAT	nuclear division	RT	10	0.044			3.1	0.36
	GOTERM_BP_FAT	mitosis	RT	10	0.044			3.1	0.36
	GOTERM_BP_FAT	respiratory electron transport chain	RT	5	0.046			1.5	0.37
	GOTERM_BP_FAT	DNA replication	RT	9	0.049			2.8	0.39
	GOTERM_BP_FAT	nucleoside diphosphate metabolic process	RT	3	0.049			0.9	0.39
	GOTERM_BP_FAT	pyrimidine ribonucleoside metabolic process	RT	3	0.049			0.9	0.39
	GOTERM_BP_FAT	nucleotide-excision repair, DNA gap filling	RT	3	0.049			0.9	0.39
	GOTERM_BP_FAT	protein export from nucleus	RT	3	0.055			0.9	0.42
	GOTERM_BP_FAT	negative regulation of caspase activity	RT	3	0.055			0.9	0.42
	GOTERM_BP_FAT	somatic recombination of immunoglobulin gene segments	RT	3	0.055			0.9	0.42
	GOTERM_BP_FAT	organelle fission	RT	10	0.055			3.1	0.42
	GOTERM_BP_FAT	cellular respiration	RT	6	0.055			1.8	0.42
	GOTERM_BP_FAT	ncRNA metabolic process	RT	10	0.056			3.1	0.42
	GOTERM_BP_FAT	ribonucleoprotein complex assembly	RT	5	0.058			1.5	0.43
	GOTERM_BP_FAT	Golgi vesicle transport	RT	7	0.06			2.1	0.44
	GOTERM_BP_FAT	glutamine metabolic process	RT	3	0.06			0.9	0.44
	GOTERM_BP_FAT	intra-Golgi vesicle-mediated transport	RT	3	0.06			0.9	0.44
	GOTERM_BP_FAT	membrane organization	RT	14	0.06			4.3	0.44
	GOTERM_BP_FAT	ribosomal subunit assembly	RT	2	0.062			0.6	0.45
	GOTERM_BP_FAT	exit from mitosis	RT	2	0.062			0.6	0.45
	GOTERM_BP_FAT	base-excision repair, gap-filling	RT	2	0.062			0.6	0.45
	GOTERM_BP_FAT	negative regulation of dephosphorylation	RT	2	0.062			0.6	0.45
	GOTERM_BP_FAT	malate-aspartate shuttle	RT	2	0.062			0.6	0.45
	GOTERM_BP_FAT	negative regulation of protein amino acid dephosphorylation	RT	2	0.062			0.6	0.45
	GOTERM_BP_FAT	homocysteine metabolic process	RT	2	0.062			0.6	0.45
	GOTERM_BP_FAT	transition metal ion transport	RT	5	0.063			1.5	0.45
	GOTERM_BP_FAT	vesicle-mediated transport	RT	19	0.064			5.8	0.45
	GOTERM_BP_FAT	protein amino acid N-linked glycosylation	RT	4	0.066			1.2	0.46
	GOTERM_BP_FAT	interphase of mitotic cell cycle	RT	6	0.067			1.8	0.47
	GOTERM_BP_FAT	cell cycle arrest	RT	6	0.067			1.8	0.47
	GOTERM_BP_FAT	DNA recombination	RT	6	0.072			1.8	0.49
	GOTERM_BP_FAT	negative regulation of peptidase activity	RT	3	0.072			0.9	0.49
	GOTERM_BP_FAT	neutral amino acid transport	RT	3	0.072			0.9	0.49
	GOTERM_BP_FAT	tRNA aminoacylation	RT	4	0.073			1.2	0.49
	GOTERM_BP_FAT	tRNA aminoacylation for protein translation	RT	4	0.073			1.2	0.49
	GOTERM_BP_FAT	ribonucleoside metabolic process	RT	4	0.073			1.2	0.49
	GOTERM_BP_FAT	amino acid activation	RT	4	0.073			1.2	0.49
	GOTERM_BP_FAT	interphase	RT	6	0.074			1.8	0.5
	GOTERM_BP_FAT	somatic diversification of immunoglobulins	RT	3	0.078			0.9	0.51
	GOTERM_BP_FAT	nucleotide-excision repair, DNA damage removal	RT	3	0.078			0.9	0.51
	GOTERM_BP_FAT	outer mitochondrial membrane organization	RT	2	0.082			0.6	0.53
	GOTERM_BP_FAT	mRNA capping	RT	2	0.082			0.6	0.53
	GOTERM_BP_FAT	regulation of interferon-gamma-mediated signaling pathway	RT	2	0.082			0.6	0.53
	GOTERM_BP_FAT	mitochondrial outer membrane translocase complex assembly	RT	2	0.082			0.6	0.53
	GOTERM_BP_FAT	sulfur amino acid metabolic process	RT	3	0.084			0.9	0.54
	GOTERM_BP_FAT	energy derivation by oxidation of organic compounds	RT	7	0.085			2.1	0.54
	GOTERM_BP_FAT	response to organic substance	RT	22	0.086			6.7	0.54
	GOTERM_BP_FAT	death	RT	22	0.086			6.7	0.54
	GOTERM_BP_FAT	regulation of caspase activity	RT	5	0.086			1.5	0.54
	GOTERM_BP_FAT	ribonucleoprotein complex biogenesis	RT	8	0.088			2.5	0.54
	GOTERM_BP_FAT	sulfur compound biosynthetic process	RT	4	0.089			1.2	0.55
	GOTERM_BP_FAT	ion transport	RT	23	0.09			7.1	0.55
	GOTERM_BP_FAT	somatic diversification of immune receptors via germline recombination within a single locus	RT	3	0.091			0.9	0.55
	GOTERM_BP_FAT	somatic cell DNA recombination	RT	3	0.091			0.9	0.55
	GOTERM_BP_FAT	microtubule cytoskeleton organization	RT	7	0.092			2.1	0.55
	GOTERM_BP_FAT	electron transport chain	RT	6	0.094			1.8	0.56
	GOTERM_BP_FAT	regulation of cell cycle	RT	12	0.094			3.7	0.56
	GOTERM_BP_FAT	regulation of endopeptidase activity	RT	5	0.096			1.5	0.56
	GOTERM_BP_FAT	regulation of protein catabolic process	RT	4	0.097			1.2	0.57
	GOTERM_BP_FAT	vesicle organization	RT	4	0.097			1.2	0.57
	GOTERM_BP_FAT	pyrimidine nucleoside metabolic process	RT	3	0.097			0.9	0.57
	GOTERM_BP_FAT	chromosome condensation	RT	3	0.097			0.9	0.57
